# Supplementary material for: Attachment and Borderline Personality Features: The Mediating Roles of Hypomentalizing and Epistemic Mistrust
Source: Clin Psychol Psychother. 2025 Nov 27;32(6):e70185. doi: 10.1002/cpp.70185 (PMC12660061; doi:10.1002/cpp.70185)
Supplement: Supplementary file 1 — Data S1: Supporting Information. [file CPP-32-e70185-s001.xlsx]

## Sheet: Sheet1
	Anxiety	Hypomentalizing	Epistemic Mistrust	Borderline Personality Features
Anxiety	1	0.66	0.4	0.48		Anxiety - Hypomentalizing	Multidirectional Pathways between Attachment, Mentalizing, and Posttraumatic Stress Symptomatology in the Context of Childhood Trauma
Hypomentalizing	0.66	1	0.32	0.44		Avoidance - Hypomentalizing	Multidirectional Pathways between Attachment, Mentalizing, and Posttraumatic Stress Symptomatology in the Context of Childhood Trauma
Epistemic Mistrust	0.4	0.32	1	0.56		Anxiety - EM	Development and validation of a self-report measure of epistemic trust
Borderline Personality Features	0.54	0.44	0.56	1		Avoidance - EM	Development and validation of a self-report measure of epistemic trust
SD	1.12	50.57	0.88	10.77		Anxiety-BPD	Romantic attachment style and borderline personality pathology: A meta- analysis
						Avoidance-BPD	Romantic attachment style and borderline personality pathology: A meta- analysis
	Avoidance	Hypomentalizing	Epistemic Mistrust	Borderline Personality Features		Hypomentalizing - EM	Development and validation of a self-report measure of epistemic trust
Avoidance	1	0.43	0.45	0.3		Hypomentalizing - BPF	Development and Validation of a Self-Report Measure of Mentalizing: The Reflective Functioning Questionnaire
Hypomentalizing	0.43	1	0.32	0.44		EM - BPD	A short version of the reflective functioning questionnaire: Validation in a greek sample
Epistemic Mistrust	0.45	0.32	1	0.56		Anxiety SD	https://labs.psychology.illinois.edu/~rcfraley/measures/ecrr.htm
Borderline Personality Features	0.3	0.44	0.56	1		Avoidance SD	https://labs.psychology.illinois.edu/~rcfraley/measures/ecrr.htm
SD	1.19	50.57	0.88	10.77		Hypomentalizing SD	Multidirectional Pathways between Attachment, Mentalizing, and Posttraumatic Stress Symptomatology in the Context of Childhood Trauma
						EM SD	Development and validation of a self-report measure of epistemic trust
						PAI-BOR SD	Rejection Sensitivity and Borderline Personality Disorder Features: The Mediating Role of Attachment Anxiety, Need to Belong, and Self-Criticism
